# Supplementary material for: An orally administered drug prevents selection for antibiotic-resistant bacteria in the gut during daptomycin therapy
Source: Evol Med Public Health. 2022 Aug 25;10(1):439–46. doi: 10.1093/emph/eoac035 (PMC9472784; doi:10.1093/emph/eoac035)
Supplement: eoac035_Supplementary_Data [file eoac035_supplementary_data.zip]

Archive with 3 entries (3 files):
- Supplementary_File_1_StatisticalModels.docx
- SuppTable1.pdf
- Supplementary Figures.docx
